# Supplementary material for: Cytochalasins from the Ash Endophytic Fungus Nemania diffusa DSM 116299
Source: Molecules. 2025 Feb 19;30(4):957. doi: 10.3390/molecules30040957 (PMC11858462; doi:10.3390/molecules30040957)
Supplement: Supplementary file 1 [file molecules-30-00957-s001.zip]

Archive with 1 entries (1 files):
- molecules-3412242-supplementary.pdf
